# Supplementary material for: Visual duration bisection in profoundly deaf individuals
Source: PeerJ. 2020 Oct 20;8:e10133. doi: 10.7717/peerj.10133 (PMC7583607; doi:10.7717/peerj.10133)
Supplement: Supplemental Information 1 — The data in each row indicates the response (long or short) to one of seven probe durations and one of three positions in every trial. [file peerj-08-10133-s001.zip]

Archive with 4 entries (3 files):
- Long response/Long response_Code.xlsx
- Long response/Long response_Deaf group.sav
- Long response/Long response_Hearing group.sav
- Long response/
