# Supplementary material for: Visual duration bisection in profoundly deaf individuals
Source: PeerJ. 2020 Oct 20;8:e10133. doi: 10.7717/peerj.10133 (PMC7583607; doi:10.7717/peerj.10133)
Supplement: Supplemental Information 1 — The data in each row indicates the response (long or short) to one of seven probe durations and one of three positions in every trial. [file peerj-08-10133-s001.zip › Long response/Long response_Code.xlsx]

## Sheet: Sheet1
Position	1=center		Duration	1=200		Response	1=long
	2=left			2=300			0=short
	3=right			3=400
				4=500
				5=600
				6=700
				7=800
